# Supplementary material for: CRISPR/Cas9-Mediated SlMYBS2 Mutagenesis Reduces Tomato Resistance to Phytophthora infestans
Source: Int J Mol Sci. 2021 Oct 22;22(21):11423. doi: 10.3390/ijms222111423 (PMC8583707; doi:10.3390/ijms222111423)
Supplement: Supplementary file 1 [file ijms-22-11423-s001.zip]

Archive with 1 entries (1 files):
- ijms-1412853-supplementary.pdf
